# Supplementary material for: qmotif: determination of telomere content from whole-genome sequence data
Source: Bioinform Adv. 2022 Jan 31;2(1):vbac005. doi: 10.1093/bioadv/vbac005 (PMC9710677; doi:10.1093/bioadv/vbac005)
Supplement: vbac005_Supplementary_Data [file vbac005_supplementary_data.xlsx]

## Sheet: oeso_samples
testDonorLabel	testAlignedReadGroupSet	controlAlignedReadGroupSet	Tumour average base coverage	Normal average base coverage	BAM size Tumour (Gb)	BAM size Normal (G)
OESO-0303	/mnt/lustre/working/genomeinfo/sample/e/e/eed86236-accf-4fcf-8b80-6e705535f994/aligned_read_group_set/76d63ac1-5985-47b8-9236-0f821572bfaf.bam	/mnt/lustre/working/genomeinfo/sample/4/f/4f8b57a6-abe3-40cb-92b4-e1c623a2d631/aligned_read_group_set/46a51219-62e4-43f2-94fd-9fafc6a8a32f.bam	64.1	38.97	189	96
OESO-0384	/mnt/lustre/working/genomeinfo/sample/9/6/96f4d698-228a-4949-85a4-d53ea70984dd/aligned_read_group_set/dbda7a52-9043-4510-9145-b2c998dd3d91.bam	/mnt/lustre/working/genomeinfo/sample/c/1/c18a64dc-d833-4b32-853e-ad06b36200b8/aligned_read_group_set/d3cff100-e668-4166-937d-476a8bf728cf.bam	69.24	36.46	197	96
OESO-0823	/mnt/lustre/working/genomeinfo/sample/1/6/16f50f82-d463-4109-8913-ebbe0ef5fd12/aligned_read_group_set/bb9aad8a-7462-4797-90b7-b35d9aed287c.bam	/mnt/lustre/working/genomeinfo/sample/5/c/5c05cf9e-fc9d-4aa9-aa5b-10c8bf5fca09/aligned_read_group_set/67ba1d28-c273-473e-87ef-4e450fa11834.bam	65.35	39.24	186	105
OESO-0833	/mnt/lustre/working/genomeinfo/sample/d/c/dcf1b56f-b1b2-4b12-a652-e1f1a6546d61/aligned_read_group_set/03aa1df3-5156-4bfd-a36d-4daff2b6d06c.bam	/mnt/lustre/working/genomeinfo/sample/a/7/a7573dd3-6538-4d43-a375-64aaf4d6d4ba/aligned_read_group_set/41e999bf-d032-41a3-836c-22217f0e2b2b.bam	70.1	40.21	200	108
OESO-1020	/mnt/lustre/working/genomeinfo/sample/9/a/9a60c0aa-0455-4d37-b55c-292401d36a85/aligned_read_group_set/6804574e-a38a-48f8-ab1a-bbfd12c524a9.bam	/mnt/lustre/working/genomeinfo/sample/2/1/21e76eca-fe7c-49e7-8aa1-bd60eed33f3e/aligned_read_group_set/63b16ec1-4dfd-4da4-beb2-4946df48fd3b.bam	85.19	68.7	257	193
OESO-1074	/mnt/lustre/working/genomeinfo/sample/3/4/34ba1b51-00f9-4071-b38c-7785675984a3/aligned_read_group_set/52b05e15-0412-4679-92f2-0b97cc69d4f4.bam	/mnt/lustre/working/genomeinfo/sample/7/d/7d830780-b98e-4072-8054-2b266b6b67b9/aligned_read_group_set/030fde94-c7b7-4d6f-9ab2-892cec17704c.bam	70.08	41.88	201	111
OESO-1154	/mnt/lustre/working/genomeinfo/sample/d/a/da35190d-9365-4b3c-9c14-d555240b25ae/aligned_read_group_set/cca44b1b-37ca-4e6b-b26e-f20f9e700c6e.bam	/mnt/lustre/working/genomeinfo/sample/7/2/72c525d4-1a19-49c9-a2fe-20a58694a87a/aligned_read_group_set/e6201c0f-5e8d-4010-8949-cc0496f9cd8b.bam	83.37	36.04	236	100
OESO-1417	/mnt/lustre/working/genomeinfo/sample/7/6/76dd8036-9ce6-412a-8c01-246049d981fd/aligned_read_group_set/430b3d28-2f55-4cd8-91ec-3b94cadb34b8.bam	/mnt/lustre/working/genomeinfo/sample/a/1/a12d5ea4-4d5e-4c13-a3cf-efec7fd97b66/aligned_read_group_set/9ecf8467-0fd3-4942-91bf-cd01248c3c99.bam	77.06	40.52	212	105
OESO-1430	/mnt/lustre/working/genomeinfo/sample/f/f/ff7bbefa-c023-4c01-8bcb-890343f5bd1c/aligned_read_group_set/7deb8b86-e212-41ca-9d14-de0007b7ac90.bam	/mnt/lustre/working/genomeinfo/sample/7/9/79b6538f-4727-4237-966d-95ebfaeb69ab/aligned_read_group_set/bebef267-e5a2-462c-9cec-4f3efebc4b1e.bam	79.9	35.61	212	90
OESO-1433	/mnt/lustre/working/genomeinfo/sample/8/4/84338645-a912-4b22-bd14-3b71753118d5/aligned_read_group_set/5fd4044e-2b5b-4747-9ec3-5022830abd63.bam	/mnt/lustre/working/genomeinfo/sample/4/0/404a1cb8-e3fc-4f27-9a0a-b481ecb9b86b/aligned_read_group_set/fa202c94-7bda-481d-ad8a-d45d435353dc.bam	93.31	35.1	269	92
OESO-1445	/mnt/lustre/working/genomeinfo/sample/2/0/20722e4d-072a-46d0-95bc-32437841c632/aligned_read_group_set/6e394b7c-8555-4a64-b342-e1d952991f29.bam	/mnt/lustre/working/genomeinfo/sample/3/8/38a27c1d-215f-4d9d-b368-c24a43d80343/aligned_read_group_set/a4125ccd-58f5-484d-b142-f572dd431d81.bam	67.15	38.89	187	103
OESO-1463	/mnt/lustre/working/genomeinfo/sample/3/c/3c93fc5b-35d6-425b-a720-6907c627862a/aligned_read_group_set/e03d78a2-3481-4c89-868b-b8c2f9148445.bam	/mnt/lustre/working/genomeinfo/sample/0/0/00652230-6b57-4efb-af13-6e0e9487b878/aligned_read_group_set/f90c72b2-e0e8-41f8-9a2a-42d7bbfdc650.bam	69.73	37.09	196	97
OESO-1527	/mnt/lustre/working/genomeinfo/sample/6/3/635a5497-a94c-43cb-8a38-41329d511cc4/aligned_read_group_set/8ba60960-727c-4f82-b545-10087b99eb7c.bam	/mnt/lustre/working/genomeinfo/sample/a/a/aa5162f2-f7de-4827-b5d5-c859bb4f091c/aligned_read_group_set/15f9cf80-abd6-4dd9-8ab8-cd67ccef0962.bam	70.59	37.99	196	103
OESO-1636	/mnt/lustre/working/genomeinfo/sample/e/3/e3673358-20fb-4a50-b3c9-203144a6a3e1/aligned_read_group_set/6ed62b87-fd7d-4c51-8a7b-2cae3fea56de.bam	/mnt/lustre/working/genomeinfo/sample/2/3/2317aa97-9229-4ede-9ade-b03b14e96e84/aligned_read_group_set/ed942d74-5a46-4c3f-8429-eee83952f880.bam	80.54	50.41	218	136
OESO-1712	/mnt/lustre/working/genomeinfo/sample/7/8/78725d0b-d1c5-49ac-92aa-72c8849d779c/aligned_read_group_set/9bb9ff43-7a94-4823-8d4d-97e1d383fe3b.bam	/mnt/lustre/working/genomeinfo/sample/f/0/f0a6bb63-b8f3-4c09-9536-79e2fe0e4fe7/aligned_read_group_set/2024816d-84d2-4514-b7df-0ac452555b92.bam	63.66	38.31	178	103
OESO-2291	/mnt/lustre/working/genomeinfo/sample/9/7/97e318f6-c8d9-43fb-bb1a-b77150c9484d/aligned_read_group_set/aade4a47-aaeb-40ce-ab3b-cba53c34cc41.bam	/mnt/lustre/working/genomeinfo/sample/6/2/62abebf7-3b0c-402f-89c7-aaea5214790d/aligned_read_group_set/1343cfb0-39d0-4503-8fd2-2ee6328d7dce.bam	63.3	37.78	165	101
OESO-2646	/mnt/lustre/working/genomeinfo/sample/f/6/f686411d-6ed7-477e-b594-6fa45babe846/aligned_read_group_set/fe1ac755-51c4-4735-b94a-f4a5d1279986.bam	/mnt/lustre/working/genomeinfo/sample/7/7/7708cc31-0c8a-497a-9c7a-2c2a568fc484/aligned_read_group_set/a6d7c897-0d60-499e-8d7a-0352eacdcf8a.bam	74.11	35.67	195	94
OESO-2681	/mnt/lustre/working/genomeinfo/sample/c/2/c273efd0-645c-4012-af75-8a058db999af/aligned_read_group_set/5871129b-4b66-4261-b326-353c41aa4cce.bam	/mnt/lustre/working/genomeinfo/sample/1/3/13350610-68c7-447c-aab6-0736d4b459da/aligned_read_group_set/850169be-6975-4c9d-bab0-a5086cbbaaec.bam	135.1	38.64	369	99
OESO-2804	/mnt/lustre/working/genomeinfo/sample/e/9/e9e83e17-015e-43af-8351-6b2bc4eb6730/aligned_read_group_set/2206848d-3794-4061-a379-3eb1582e4ea5.bam	/mnt/lustre/working/genomeinfo/sample/0/8/08a6baac-59a5-4d44-89a5-65ed1b2113dc/aligned_read_group_set/aba36562-94b4-4837-8102-495abe261561.bam	68.29	40.86	187	103
OESO-3213	/mnt/lustre/working/genomeinfo/sample/d/3/d34ef782-ef19-4a91-992b-8c074fe5c38b/aligned_read_group_set/50553323-38f6-4042-a9f6-f953e7fe9072.bam	/mnt/lustre/working/genomeinfo/sample/5/3/53f2f943-17b4-4365-9550-d032c91a6858/aligned_read_group_set/eda0d996-0622-445c-9664-5325f11d8f8e.bam	77.71	38.83	228	102
OESO-3845	/mnt/lustre/working/genomeinfo/sample/c/1/c126bc7a-8632-4b26-866e-be05c91799d1/aligned_read_group_set/e5789831-aee2-43f2-910c-605b04705c16.bam	/mnt/lustre/working/genomeinfo/sample/5/b/5bb11ad6-5161-4a6a-8bae-837da799c735/aligned_read_group_set/95c23f0b-135b-4940-bf96-a96bd8553aca.bam	83.16	38.8	240	101
	columns in red to be deleted before submission	average	76.7162	40.2857	215.143	106.571
					369	193
					165	90
